# Supplementary material for: Cone Photoreceptor Loss in Light-Damaged Albino Rats
Source: Int J Mol Sci. 2022 Apr 2;23(7):3978. doi: 10.3390/ijms23073978 (PMC8999964; doi:10.3390/ijms23073978)
Supplement: Supplementary file 1 [file ijms-23-03978-s001.zip]

Archive with 1 entries (1 files):
- ijms-1563783-supplementary.pdf
